# Supplementary material for: Detection of Expressed Otx mRNA Isoforms in Sea Urchins by Mapping NGS Reads to Single-Gene/Transcript Sequences
Source: Biology (Basel). 2025 Dec 30;15(1):72. doi: 10.3390/biology15010072 (PMC12784935; doi:10.3390/biology15010072)
Supplement: Supplementary file 1 [file biology-15-00072-s001.zip]

Archive with 2 entries (2 files):
- File S1.pdf
- Supplementary Materials_R1.pdf
